# Supplementary material for: Duplicated Leptin Receptors in Two Species of Eel Bring New Insights into the Evolution of the Leptin System in Vertebrates
Source: PLoS One. 2015 May 6;10(5):e0126008. doi: 10.1371/journal.pone.0126008 (PMC4422726; doi:10.1371/journal.pone.0126008)
Supplement: S1 Table — (XLSX) [file pone.0126008.s018.xlsx]

## Sheet: Feuil1
Sequence name	Species name	Accession number
Oryzia_ latipes_LeptinA	Oryzias latipes	NP_001098190.2
Oryzia_ latipes_LeptinB	Oryzias latipes	NP_001153914.1
Oreochromis_mossambicus_LeptinA	Oreochromis mossambicus	AGT28752.1
Morone_saxatilis_Leptin	Morone saxatilis	AFD34357.1
Takifugu_rubripes_Leptin	Takifugu rubripes	BAD94444.1
Tetraodon_nigroviridis_Leptin	Tetraodon nigroviridis	BAD94451.1
Larimichthys_crocea_Leptin	Larimichthys crocea	AGR51148.1
Epinephelus_coioides_LeptinA	Epinephelus coioides	AFU55260.1
Epinephelus_coioides_LeptinB	Epinephelus coioides	AFU55261.1
Salmo_salar_LeptinA1	Salmo salar	ACZ02412.1
Salmo_salar_LeptinA2	Salmo salar	ADI77098.1
Salmo_salar_LeptinB1	Salmo salar	AGG81488.1
Salmo_salar_LeptinB2	Salmo salar	AGG81489.1
Salvelinus_alpinus_LeptinA1	Salvelinus alpinus	AFF19513.2
Salvelinus_alpinus_LeptinA2	Salvelinus alpinus	BAH83535.1
Salvelinus_alpinus_LeptinB1	Salvelinus alpinus	AGG81492.1
Oncorhynchus_mykiss_LeptinA1	Oncorhynchus mykiss	CAR67819.1
Oncorhynchus_mykiss_LeptinB1	Oncorhynchus mykiss	AGG81493.1
Danio_rerio_LeptinA	Danio rerio	NP_001122048.1
Danio_rerio_LeptinB	Danio rerio	NP_001025357.2
Cyprinus_carpio_LeptinI	Cyprinus carpio	CAI30828.1
Cyprinus_carpio_LeptinII	Cyprinus carpio	CAI30827.1
Cyprinus_carpio_jian_LeptinA	Cyprinus carpio var. Jian	AGK24955.1
Cyprinus_carpio_jian_LeptinB	Cyprinus carpio var. Jian	AGK24957.1
Carassius_auratus_LeptinI	Carassius auratus	ACL68083.1
Carassius_auratus_LeptinII	Carassius auratus	ACO82076.1
Schizopygopsis_pylzovi_Leptin	Schizopygopsis pylzovi	AFY23973.1
Hypophthalmichthys_molitrix_Leptin	Hypophthalmichthys molitrix	ACJ09057.1
Ctenopharyngodon_idella_LeptinA	Ctenopharyngodon idella	ACJ09056.1
Ctenopharyngodon_idella_LeptinB	Ctenopharyngodon idella	AFU35432.1
Tachysurus_fulvidraco_Leptin	Tachysurus fulvidraco	AFO67938.1
Anguilla_anguilla_Leptin1	Anguilla anguilla	LN558789
Anguilla_anguilla_Leptin2	Anguilla anguilla	LN558790
Lepisosteus_oculatus_Leptin	Lepisosteus oculatus	ENSLOCT00000019160
Homo_sapiens_Leptin	Homo sapiens	AAH69452.1
Bos_taurus_Leptin	Bos taurus	AFN44373.1
