# Supplementary material for: Duplicated Leptin Receptors in Two Species of Eel Bring New Insights into the Evolution of the Leptin System in Vertebrates
Source: PLoS One. 2015 May 6;10(5):e0126008. doi: 10.1371/journal.pone.0126008 (PMC4422726; doi:10.1371/journal.pone.0126008)
Supplement: S2 Table — (XLSX) [file pone.0126008.s019.xlsx]

## Sheet: Feuil1
Sequence name	Species name	Accession number
Homo_sapiens_LEPR	Homo sapiens	AAA93015.1
Macaca_mulatta_LEPR	Macaca mulatta	NP_001027991.1
Bos_taurus_LEPR	Bos taurus	NP_001012285.2
Sus_scrofa_LEPR	Sus scrofa	NP_001019758.1
Rattus_novegicus_LEPR	Rattus novegicus	BAA12698.1
Gallus_gallus_LEPR	Gallus gallus	BAA94292.1
Ornithorhynchus_anatinus_LEPR	Ornithorhynchus anatinus	ENSOANT00000000645
Xenopus_tropicalis_LEPR	Xenopus tropicalis	NP_001037866.2
Anolis_carolinensis_LEPR	Anolis carolinensis	XP_008107514.1
Chrysemys_picta_bellii_LEPR	Chrysemys picta bellii	XP_008164860.1
Latimeria_chalumnae_LEPR	Latimeria chalumnae	XP_006009523.1
Danio_rerio_LEPR	Danio rerio	NP_001106847.1
Carassius_carassius_LEPR	Carassius carassius	ADZ75460.1
Takifugu_rubripes_LEPR	Takifugu rubripes	NP_001124341.1
Orizias_latipes_LEPR	Orizias latipes	NP_001153915.1
Salmo_salar_LEPR	Salmo salar	NP_001158237.1
Oreochromis_mossambicus_LEPR	Oreochromis mossambicus	AGT28753.1
Tachysurus_fulvidraco_LEPR	Tachysurus fulvidraco	AFO67946.1
Epinephelus_coioides_LEPR	Epinephelus coioides	AFU55262.1
Anguilla_anguilla_LEPRa	Anguilla anguilla	LN558791
Anguilla_anguilla_LEPRb	Anguilla anguilla	LN558792
lepisosteus_oculatus_LEPR	lepisosteus oculatus	Figure S4
Homo_Sapiens_GCSFR	Homo Sapiens	ABD83667.1
Danio_rerio_GCSFR	Danio rerio	NP_001106848.1
