# Supplementary material for: Duplicated Leptin Receptors in Two Species of Eel Bring New Insights into the Evolution of the Leptin System in Vertebrates
Source: PLoS One. 2015 May 6;10(5):e0126008. doi: 10.1371/journal.pone.0126008 (PMC4422726; doi:10.1371/journal.pone.0126008)
Supplement: S3 Table — (XLSX) [file pone.0126008.s020.xlsx]

## Sheet: Leptin neighbouring genes
List of sequences used in the phylogenetic analysis of vertebrate LRRC4
Sequence name	Species name	Accession number
Homo_sapiens_LRRC4	Homo sapiens	NP_071426.1
Macaca_mulatta_LRRC4	Macaca mulatta	AFE79630.1
Ovis_aries_LRRC4	Ovis aries	XP_004008086.1
Equus_caballus_LRRC4	Equus caballus	XP_001502654.1
Rattus_novegicus_LRRC4	Rattus novegicus	AAZ23788.1
Mondelphis_domestica_LRRC4	Mondelphis domestica	XP_001366278.1
Xenopus_tropicalis_LRRC4	Xenopus tropicalis	XP_002939414.1
Struthio_camelus_australis_LRRC4	Struthio camelus australis	XP_009676799.1
Chrysemys_picta_bellii_LRRC4	Chrysemys picta bellii	XP_005294610.1
Oryzia_ latipes_LRRC4.1	Oryzias latipes	ENSORLT00000019054
Oreochromis_niloticus_LRRC4.1	Oreochromis niloticus	ENSONIT00000014488
Oreochromis_niloticus_LRRC4.2	Oreochromis niloticus	ENSONIT00000026290
Takifugu_rubripes_LRRC4.1	Takifugu rubripes	ENSTRUT00000036918
Takifugu_rubripes_LRRC4.2	Takifugu rubripes	ENSTRUT00000034216
Danio_rerio_LRRC4.1	Danio rerio	ENSDART00000100971
Danio_rerio_LRRC4.2	Danio rerio	NP_001093494.1
Gasterosteus_aculeatus_LRRC4.1	Gasterosteus aculeatus	ENSGACT00000026209
Gasterosteus_aculeatus_LRRC4.2	Gasterosteus aculeatus	ENSGACT00000016733
Poecilia_formosa_LRRC4.2	Poecilia formosa	ENSPFOT00000020742
Xiphophorus_maculatus_LRRC4.1	Xiphophorus maculatus	ENSXMAT00000011582
Xiphophorus_maculatus_LRRC4.2	Xiphophorus maculatus	ENSXMAT00000019625
Astyanax_mexicanus_LRRC4.1	Astyanax mexicanus	ENSAMXT00000016816
Astyanax_mexicanus_LRRC4.2	Astyanax mexicanus	XP_007251000.1
Cynoglossus_semilaevis_LRRC4	Cynoglossus_semilaevis	XP_008310125.1
Stegastes_partitus_LRRC4	Stegastes partitus	XP_008298485.1
Ictalurus_punctatus_LRRC4	Ictalurus punctatus	ENSAMXT00000016816
Lepisosteus_oculatus_LRRC4	Lepisosteus oculatus	ENSLOCT00000022043
Homo_sapiens_LRRC4B	Homo sapiens	ENST00000599957
Danio_rerio_LRRC4Ba	Danio rerio	ENSDART00000150958
List of sequences used in the phylogenetic analysis of vertebrate PRRT4
Sequence name	Species name	Accession number
Homo_sapiens_PRRT4	Homo sapiens	XP_005250399.1
Rhinopithecus_roxellana_PRRT4	Rhinopithecus roxellana	XP_010377032.1
Rattus_novegicus_PRRT4	Rattus novegicus	NP_001102696.1
Anolis_carolinensis_PRRT4	Anolis carolinensis	XP_008121679.1
Chrysemys_picta_bellii_PRRT4	Chrysemys picta bellii	XP_008172372.1
Oryzia_ latipes_PRRT4a	Oryzias latipes	Manually annotated
Oryzia_ latipes_PRRT4b	Oryzias latipes	Manually annotated
Gasterosteus_aculeatus_PRRT4a	Gasterosteus aculeatus	Manually annotated
Gasterosteus_aculeatus_PRRT4b	Gasterosteus aculeatus	Manually annotated
Astyanax_mexicanus_PRRT4a	Astyanax mexicanus	ENSAMXT00000000755
Astyanax_mexicanus_PRRT4b	Astyanax mexicanus	ENSAMXT00000016783
Cynoglossus_semilaevis_PRRT4b	Cynoglossus_semilaevis	XP_008313736.1
Poecilia_formosa_PRRT4a	Poecilia formosa	ENSPFOT00000027039
Poecilia_formosa_PRRT4b	Poecilia formosa	XP_007545720.1
Takifugu_rubripes_PRRT4a	Takifugu rubripes	Manually annotated
Takifugu_rubripes_PRRT4b	Takifugu rubripes	Manually annotated
Danio_rerio_PRRT4a	Danio rerio	ENSDART00000126331
Danio_rerio_PRRT4b	Danio rerio	Manually annotated
Lepisosteus_oculatus_PRRT4	Lepisosteus oculatus	ENSLOCT00000019164
Homo_sapiens_PRRT3	Homo sapiens	AAH89447.1
Danio_rerio_PRRT3	Danio rerio	ENSDART00000109430
List of sequences used in the phylogenetic analysis of actinopterygian si:dkey_5i3.5
Sequence name	Species name	Accession number
Oryzia_ latipes_si:dkey_5i3.5a	Oryzias latipes	ENSORLT00000012086
Oryzia_ latipes_si:dkey_5i3.5b	Oryzias latipes	Manually annotated
Oreochromis_niloticus_si:dkey_5i3.5a	Oreochromis niloticus	ENSONIT00000018804
Oreochromis_niloticus_si:dkey_5i3.5b	Oreochromis niloticus	ENSONIT00000014458
Gasterosteus_aculeatus_si:dkey_5i3.5a	Gasterosteus aculeatus	ENSGACT00000016696
Gasterosteus_aculeatus_si:dkey_5i3.5b	Gasterosteus aculeatus	ENSGACT00000026211
Xiphophorus_maculatus_si:dkey_5i3.5a	Xiphophorus maculatus	ENSXMAT00000004434
Xiphophorus_maculatus_si:dkey_5i3.5b	Xiphophorus maculatus	ENSXMAT00000018736
Poecilia_formosa_si:dkey_5i3.5a	Poecilia formosa	ENSPFOT00000018318
Poecilia_formosa_si:dkey_5i3.5b	Poecilia formosa	ENSPFOT00000009085
Takifugu_rubripes_si:dkey_5i3.5a	Takifugu rubripes	ENSTRUT00000033996
Takifugu_rubripes_si:dkey_5i3.5b	Takifugu rubripes	Manually annotated
Tetraodon_nigroviridis_si:dkey_5i3.5a	Tetraodon nigroviridis	Manually annotated
Tetraodon_nigroviridis_si:dkey_5i3.5b	Tetraodon nigroviridis	ENSTNIT00000014143
Lepisosteus_oculatus_si:dkey_5i3.5	Lepisosteus oculatus	ENSLOCT00000019163
Homo_sapiens_TMEM53	Homo sapiens	ENST00000372237
Danio_rerio_TMEM53	Danio rerio	ENSDART00000056649
List of sequences used in the phylogenetic analysis of vertebrate LRP8
Sequence name	Species name	Accession number
Homo_sapiens_LRP8	Homo sapiens	NP_004622.2
Macaca_mulatta_LRP8	Macaca mulatta	XP_001112940.1
Sus_scrofa_LRP8	Sus scrofa	NP_001186820.1
Ovis_aries_LRP8	Ovis aries	XP_004003589.1
Rattus_novegicus_LRP8	Rattus novegicus	XP_003750041.1
Mondelphis_domestica_LRP8	Mondelphis domestica	XP_007480339.1
Taeniopygia_guttata_LRP8	Taeniopygia guttata	XP_002193782.1
Xenopus_tropicalis_LRP8	Xenopus tropicalis	XP_002931503.2
Anolis_carolinensis_LRP8	Anolis carolinensis	XP_003220362.1
Chrysemys_picta_bellii_LRP8	Chrysemys picta bellii	XP_008166139.1
Latimeria_chalumnae_LRP8	Latimeria chalumnae	XP_006011360.1
Oryzia_ latipes_LRP8a	Oryzias latipes	XP_004068121.1
Oreochromis_niloticus_LRP8a	Oreochromis niloticus	XP_005457215.1
Oreochromis_niloticus_LRP8b	Oreochromis niloticus	XP_005458111.1
Xiphophorus_maculatus_LRP8b	Xiphophorus maculatus	XP_005808359.1
Stegastes_partitus_LRP8a	Stegastes partitus	XP_008277638.1
Stegastes_partitus_LRP8b	Stegastes partitus	XP_008289566.1
Cynoglossus_semilaevis_LRP8a	Cynoglossus_semilaevis	XP_008332373.1
Cynoglossus_semilaevis_LRP8b	Cynoglossus_semilaevis	XP_008331853.1
Poecilia_reticulata_LRP8a	Poecilia reticulata	XP_008404400.1
Poecilia_reticulata_LRP8b	Poecilia reticulata	XP_008431712.1
Tetraodon_nigroviridis_LRP8b	Tetraodon nigroviridis	CAF97594.1
Takifugu_rubripes_LRP8a	Takifugu rubripes	XP_003974449.1
Takifugu_rubripes_LRP8b	Takifugu rubripes	XP_003975818.1
Maylandia_zebra_LRP8b	Maylandia zebra	XP_004567299.1
Neolamprologus_brichardi_LRP8a	Neolamprologus brichardi	XP_006804071.1
Neolamprologus_brichardi_LRP8b	Neolamprologus brichardi	XP_006786971.1
Danio_rerio_LRP8a	Danio rerio	XP_005166314.1
Lepisosteus_oculatus_LRP8	Lepisosteus oculatus	XP_006634976.1
Homo_sapiens_VLDLR	Homo sapiens	P98155.1
Danio_rerio_VLDLR	Danio rerio	NP_957217.2
List of sequences used in the phylogenetic analysis of vertebrate KANK4
Sequence name	Species name	Accession number
Homo_sapiens_KANK4	Homo sapiens	NP_859063.3
Macaca_mulatta_KANK4	Macaca mulatta	XP_001084958.1
Sus_scrofa_KANK4	Sus scrofa	XP_003128002.2
Ovis_aries_KANK4	Ovis aries	XP_004002082.1
Rattus_novegicus_KANK4	Rattus novegicus	NP_001101417.1
Mondelphis_domestica_KANK4	Mondelphis domestica	XP_007480610.1
Melopsittacus_undulatus_KANK4	Melopsittacus undulatus	XP_005151358.1
Xenopus_tropicalis_KANK4	Xenopus tropicalis	XP_002931658.2
Anolis_carolinensis_KANK4	Anolis carolinensis	XP_008107553.1
Chrysemys_picta_bellii_KANK4	Chrysemys picta bellii	XP_008166090.1
Latimeria_chalumnae_KANK4	Latimeria chalumnae	XP_006009683.1
Oryzia_ latipes_KANK4a	Oryzias latipes	ENSORLT00000013200
Gasterosteus_aculeatus_KANK4a	Gasterosteus aculeatus	ENSGACT00000009094
Xiphophorus_maculatus_KANK4a	Xiphophorus maculatus	ENSXMAT00000011419
Xiphophorus_maculatus_KANK4b	Xiphophorus maculatus	ENSXMAT00000000937
Astyanax_mexicanus_KANK4a	Astyanax mexicanus	ENSAMXT00000010815
Astyanax_mexicanus_KANK4b	Astyanax mexicanus	ENSAMXT00000019381
Poecilia_formosa_KANK4a	Poecilia formosa	ENSPFOT00000006984
Poecilia_formosa_KANK4b	Poecilia formosa	ENSPFOT00000023801
Takifugu_rubripes_KANK4a	Takifugu rubripes	ENSTRUT00000047506
Takifugu_rubripes_KANK4b	Takifugu rubripes	ENSTRUT00000000384
Tetraodon_nigroviridis_KANK4a	Tetraodon nigroviridis	ENSTNIT00000021496
Danio_rerio_KANK4a	Danio rerio	ENSDART00000155790
Lepisosteus_oculatus_KANK4	Lepisosteus oculatus	ENSLOCT00000007896
Homo_sapiens_KANK1	Homo sapiens	AAH37495.1
Danio_rerio_KANK1	Danio rerio	XP_005165502.1
List of sequences used in the phylogenetic analysis of actinopterygian TMEM125
Sequence name	Species name	Accession number
Homo_sapiens_TMEM125	Homo sapiens	NP_653227.1
Anolis_carolinensis_TMEM125	Anolis carolinensis	XP_008107664.1
Latimeria_chalumnae_TMEM125	Latimeria chalumnae	XP_006009040.1
Oryzia_ latipes_TMEM125a	Oryzias latipes	XP_004068123.1
Oreochromis_niloticus_TMEM125a	Oreochromis niloticus	XP_005457170.1
Oreochromis_niloticus_TMEM125b	Oreochromis niloticus	XP_005458109.1
Xiphophorus_maculatus_TMEM125a	Xiphophorus maculatus	XP_005805206.1
Astyanax_mexicanus_TMEM125a	Astyanax mexicanus	XP_007258410.1
Stegastes_partitus_TMEM125a	Stegastes partitus	XP_008277643.1
Stegastes_partitus_TMEM125b	Stegastes partitus	XP_008289450.1
Cynoglossus_semilaevis_TMEM125a	Cynoglossus_semilaevis	XP_008332253.1
Cynoglossus_semilaevis_TMEM125b	Cynoglossus_semilaevis	XP_008331852.1
Poecilia_reticulata_TMEM125a	Poecilia reticulata	XP_008404410.1
Poecilia_reticulata_TMEM125b	Poecilia reticulata	XP_008431431.1
Takifugu_rubripes_TMEM125a	Takifugu rubripes	XP_003974446.1
Takifugu_rubripes_TMEM125b	Takifugu rubripes	XP_003975874.1
Tetraodon_nigroviridis_TMEM125a	Tetraodon nigroviridis	CAF96362.1
Maylandia_zebra_TMEM125a	Maylandia zebra	XP_004562196.1
Maylandia_zebra_TMEM125b	Maylandia zebra	XP_004567208.1
Neolamprologus_brichardi_TMEM125a	Neolamprologus brichardi	XP_006804065.1
Neolamprologus_brichardi_TMEM125b	Neolamprologus brichardi	XP_006786970.1
Danio_rerio_TMEM125a	Danio rerio	XP_009300773.1
Danio_rerio_TMEM125b	Danio rerio	NP_001107930.1
Lepisosteus_oculatus_TMEM125	Lepisosteus oculatus	XP_006634904.1
List of sequences used in the phylogenetic analysis of vertebrate ANGPTL3
Sequence name	Species name	Accession number
Homo_sapiens_ANGPTL3	Homo sapiens	AAD34156.1
Macaca_mulatta_ANGPTL3	Macaca mulatta	XP_005543242.1
Sus_scrofa_ANGPTL3	Sus scrofa	NP_001003926.1
Ovis_aries_ANGPTL3	Ovis aries	XP_004002084.1
Rattus_novegicus_ANGPTL3	Rattus novegicus	XP_006238502.1
Mondelphis_domestica_ANGPTL3	Mondelphis domestica	XP_003340148.1
Taeniopygia_guttata_ANGPTL3	Taeniopygia guttata	XP_002198721.1
Xenopus_tropicalis_ANGPTL3	Xenopus tropicalis	ENSXETT00000023732
Anolis_carolinensis_ANGPTL3	Anolis carolinensis	XP_008107539.1
Chrysemys_picta_bellii_ANGPTL3	Chrysemys picta bellii	XP_005284975.1
Latimeria_chalumnae_ANGPTL3	Latimeria chalumnae	XP_006010494.1
Oryzia_ latipes_ANGPTL3a	Oryzias latipes	ENSORLT00000013133
Oreochromis_niloticus_ANGPTL3a	Oreochromis niloticus	ENSONIT00000011117
Oreochromis_niloticus_ANGPTL3b	Oreochromis niloticus	ENSONIT00000023462
Gasterosteus_aculeatus_ANGPTL3a	Gasterosteus aculeatus	ENSGACT00000009193
Gasterosteus_aculeatus_ANGPTL3b	Gasterosteus aculeatus	ENSGACT00000021433
Xiphophorus_maculatus_ANGPTL3a	Xiphophorus maculatus	ENSXMAT00000010083
Xiphophorus_maculatus_ANGPTL3b	Xiphophorus maculatus	ENSXMAT00000000947
Astyanax_mexicanus_ANGPTL3	Astyanax mexicanus	ENSDART00000140004
Stegastes_partitus_ANGPTL3a	Stegastes partitus	XP_008286377.1
Cynoglossus_semilaevis_ANGPTL3a	Cynoglossus_semilaevis	XP_008331336.1
Poecilia_formosa_ANGPTL3a	Poecilia formosa	ENSPFOT00000008268
Poecilia_formosa_ANGPTL3b	Poecilia formosa	ENSPFOT00000008806
Takifugu_rubripes_ANGPTL3a	Takifugu rubripes	ENSTRUT00000047551
Takifugu_rubripes_ANGPTL3b	Takifugu rubripes	ENSTRUT00000004927
Tetraodon_nigroviridis_ANGPTL3	Tetraodon nigroviridis	ENSTNIT00000010853
Danio_rerio_ANGPTL3	Danio rerio	ENSDART00000140004
Lepisosteus_oculatus_ANGPTL3	Lepisosteus oculatus	ENSLOCT00000007998
Homo_sapiens_ANGPTL4	Homo sapiens	AAH23647.1
Danio_rerio_ANGPTL4	Danio rerio	NP_001243132.1
List of sequences used in the phylogenetic analysis of vertebrate PDE4B
Sequence name	Species name	Accession number
Homo_sapiens_PDE4B	Homo sapiens	ENST00000329654
Macaca_mulatta_PDE4B	Macaca mulatta	ENSMMUT00000010488
Sus_scrofa_PDE4B	Sus scrofa	NP_001123491.1
Ovis_aries_PDE4B	Ovis aries	XP_004002099.1
Rattus_novegicus_PDE4B	Rattus novegicus	ENSRNOT00000007738
Mondelphis_domestica_PDE4B	Mondelphis domestica	ENSMODT00000001304
Columba_livia_PDE4B	Columba livia	XP_005498995.1
Anolis_carolinensis_PDE4B	Anolis carolinensis	XP_008117916.1
Chrysemys_picta_bellii_PDE4B	Chrysemys picta bellii	XP_005300147.1
Oryzia_ latipes_PDE4Ba	Oryzias latipes	ENSORLT00000012296
Oryzia_ latipes_PDE4Bb	Oryzias latipes	ENSORLT00000012920
Oreochromis_niloticus_PDE4Ba	Oreochromis niloticus	ENSONIT00000012569
Oreochromis_niloticus_PDE4Bb	Oreochromis niloticus	ENSONIT00000023465
Gasterosteus_aculeatus_PDE4Ba	Gasterosteus aculeatus	ENSGACT00000009640
Gasterosteus_aculeatus_PDE4Bb	Gasterosteus aculeatus	ENSGACT00000021460
Xiphophorus_maculatus_PDE4Bb	Xiphophorus maculatus	ENSXMAT00000019224
Tetraodon_nigroviridis_PDE4Ba	Tetraodon nigroviridis	ENSTNIT00000021516
Tetraodon_nigroviridis_PDE4Bb	Tetraodon nigroviridis	ENSTNIT00000010856
Danio_rerio_PDE4Ba	Danio rerio	ENSDART00000028612
Danio_rerio_PDE4Bb	Danio rerio	ENSDART00000085631
Lepisosteus_oculatus_PDE4B	Lepisosteus oculatus	ENSLOCT00000008388
Homo_sapiens_PDE4A	Homo sapiens	NP_001104777.1
Danio_rerio_PDE4A	Danio rerio	XP_009298019.1
List of sequences used in the phylogenetic analysis of vertebrate DNAJC6
Sequence name	Species name	Accession number
Homo_sapiens_DNAJC6	Homo sapiens	AAI09280.2
Macaca_mulatta_DNAJC6	Macaca mulatta	XP_001090057.1
Sus_scrofa_DNAJC6	Sus scrofa	XP_005656205.1
Ovis_aries_DNAJC6	Ovis aries	XP_004002097.1
Rattus_novegicus_DNAJC6	Rattus novegicus	XP_006238508.1
Mondelphis_domestica_DNAJC6	Mondelphis domestica	XP_007480515.1
Melopsittacus_undulatus_DNAJC6	Melopsittacus undulatus	XP_005151364.1
Anolis_carolinensis_DNAJC6	Anolis carolinensis	XP_003220178
Chrysemys_picta_bellii_DNAJC6	Chrysemys picta bellii	XP_008164856.1
Oryzia_ latipes_DNAJC6	Oryzias latipes	XP_004068115.1
Oreochromis_niloticus_DNAJC6	Oreochromis niloticus	XP_005457140.1
Xiphophorus_maculatus_DNAJC6	Xiphophorus maculatus	XP_005803944.1
Stegastes_partitus_DNAJC6	Stegastes partitus	XP_008294438.1
Poecilia_reticulata_DNAJC6	Poecilia reticulata	XP_008413434
Takifugu_rubripes_DNAJC6	Takifugu rubripes	XP_003974457.1
Neolamprologus_brichardi_DNAJC6	Neolamprologus brichardi	XP_006808202
Danio_rerio_DNAJC6	Danio rerio	XP_009300747.1
Lepisosteus_oculatus_DNAJC6	Lepisosteus oculatus	XP_006634915.1
Homo_sapiens_GAK	Homo sapiens	NP_005246.2
Danio_rerio_GAK	Danio rerio	XP_009299488.1
List of sequences used in the phylogenetic analysis of vertebrate JAK1
Sequence name	Species name	Accession number
Homo_sapiens_JAK1	Homo sapiens	NP_002218.2
Macaca_mulatta_JAK1	Macaca mulatta	NP_001244838.1
Sus_scrofa_JAK1	Sus scrofa	NP_999279.1
Ovis_aries_JAK1	Ovis aries	XP_004002096.1
Rattus_novegicus_JAK1	Rattus novegicus	NP_445918.1
Sarcophilus_harrisii_JAK1	Sarcophilus harrisii	XP_003767328.1
Gallus_gallus_JAK1	Gallus gallus	NP_990201.1
Xenopus_tropicalis_JAK1	Xenopus tropicalis	XP_002931642.1
Anolis_carolinensis_JAK1	Anolis carolinensis	XP_008107519.1
Chrysemys_picta_bellii_JAK1	Chrysemys picta bellii	XP_005300128.1
Oryzia_ latipes_JAK1	Oryzias latipes	ENSORLT00000012624
Oreochromis_niloticus_JAK1	Oreochromis niloticus	ENSONIT00000011073
Gasterosteus_aculeatus_JAK1	Gasterosteus aculeatus	ENSGACT00000009499
Xiphophorus_maculatus_JAK1	Xiphophorus maculatus	ENSXMAT00000002241
Astyanax_mexicanus_JAK1	Astyanax mexicanus	XP_007248358.1
Stegastes_partitus_JAK1	Stegastes partitus	XP_008294435.1
Cynoglossus_semilaevis_JAK1	Cynoglossus_semilaevis	XP_008331503.1
Poecilia_reticulata_JAK1	Poecilia reticulata	XP_008404373.1
Tetraodon_nigroviridis_JAK1	Tetraodon nigroviridis	ENSTNIT00000021507
Danio_rerio_JAK1	Danio rerio	NP_571148.1
Cyprinus_carpio_JAK1	Cyprinus carpio	Q09178.1
Ictalurus_punctatus_JAK1	Ictalurus punctatus	AHH39350.1
Lepisosteus_oculatus_JAK1	Lepisosteus oculatus	XP_006634985.1
Homo_sapiens_JAK2	Homo sapiens	NP_004963.1
Danio_rerio_JAK2	Danio rerio	NP_571162.1
