# Supplementary material for: Duplicated Leptin Receptors in Two Species of Eel Bring New Insights into the Evolution of the Leptin System in Vertebrates
Source: PLoS One. 2015 May 6;10(5):e0126008. doi: 10.1371/journal.pone.0126008 (PMC4422726; doi:10.1371/journal.pone.0126008)
Supplement: S6 Table — (XLSX) [file pone.0126008.s023.xlsx]

## Sheet: Feuil1
Gene	species	Location	Start	end	Strand
Leptin	Human	Chr 7	127,881,337	127,897,681	F
	Spotted gar	LG8	10,184,948	10,189,680	F
	Zebrafish	Chr 18	10,137,808	10,138,401	F
	Zebrafish	Chr 4	18,099,952	18,101,989	R
	Medaka	Chr 6	14,994,102	14,994,928	F
	Medaka	Chr 23	16,603,315	16,604,010	F
	Stickleback	Group XIX	16,089,048	16,089,374	R
	Stickleback	Group IV	-	-	-
	Fugu	Sc 30	1,168,650	1,169,885	R
	Fugu	Sc 8	-	-	-
	Japanese eel	Sc 316.1	45.848	46.71	R
	Japanese eel	Sc4906.1	41.87	42.864	R
PRRT4	Human	Chr 7	127,990,379	128,001,739	R
	Spotted gar	LG8	10,270,966	10,272,894	F
	Zebrafish	Chr 18	8,310,173	8,321,263	R
	Zebrafish	Chr 4	18,055,560	18,057,344	R
	Medaka	Chr 6	15,019,685	15,021,547	F
	Medaka	Chr 23	16,639,954	16,641,693	F
	Stickleback	Group XIX	16,070,856	16,072,724	R
	Stickleback	Group IV	30,407,373	30,409,190	F
	Fugu	Sc 30	1,152,569	1,154,458	R
	Fugu	Sc 8	550.167	551.954	R
	Japanese eel	Sc 316.1	7.186	8.88	R
	Japanese eel	Sc13711.1	1.662	3.158	F
RBM28	Human	Chr 7	127,937,738	127,983,962	R
	Spotted gar	LG8	10,198,644	10,223,991	R
	Zebrafish	Chr 18	10,140,981	10,161,450	R
	Zebrafish	Chr 4	-	-	-
	Medaka	Chr 6	14,996,004	15,002,134	R
	Medaka	Chr 23	-	-	-
	Stickleback	Group XIX	16,083,437	16,088,368	F
	Stickleback	Group IV	-	-	-
	Fugu	Sc 30	1,162,582	1,167,993	F
	Fugu	Sc 8	-	-	-
	Japanese eel	Sc 316.1	30.938	41.724	F
	Japanese eel	Sc4906.1	-	-	-
si:dkey-5i3.5	Human	Chr 7	-	-	-
	Spotted gar	LG8	10,229,374	10,231,092	R
	Zebrafish	Chr 18	8,366,449	8,374,074	F
	Zebrafish	Chr 4	-	-	-
	Medaka	Chr 6	15,004,548	15,005,963	R
	Medaka	Chr 23	16,607,302	16,607,856	R
	Stickleback	Group XIX	16,079,617	16,081,333	F
	Stickleback	Group IV	30,384,466	30,387,840	R
	Fugu	Sc 30	1,159,491	1,160,618	F
	Fugu	Sc 8	566.485	566.859	F
	Japanese eel	Sc 316.1	26.653	27.016	F
	Japanese eel	Sc4906.1	23.415	23.889	F
LRRC4	Human	Chr 7	127,667,124	127,672,160	R
	Spotted gar	LG8	9,581,993	9,583,915	R
	Zebrafish	Chr 18	9,756,856	9,758,790	R
	Zebrafish	Chr 4	18,469,251	18,473,503	F
	Medaka	Chr 6	14,886,924	14,888,382	R
	Medaka	Chr 23	16,232,134	16,234,989	R
	Stickleback	Group XIX	16,178,744	16,180,741	F
	Stickleback	Group IV	30,169,143	30,171,953	R
	Fugu	Sc 30	1,247,247	1,249,241	F
	Fugu	Sc 8	718.168	721.026	F
	Japanese eel	Sc 316.1	226.231	228.249	F
	Japanese eel	Sc4906.1	53	2.126	F
