# Supplementary material for: Duplicated Leptin Receptors in Two Species of Eel Bring New Insights into the Evolution of the Leptin System in Vertebrates
Source: PLoS One. 2015 May 6;10(5):e0126008. doi: 10.1371/journal.pone.0126008 (PMC4422726; doi:10.1371/journal.pone.0126008)
Supplement: S9 Table — (XLSX) [file pone.0126008.s026.xlsx]

## Sheet: Feuil1
Gene	species	Location	Start	Strand	Location	end	Strand
LEPR	Human	Chr 1	65,420,652	F	Chr 1	65,641,559	F
	Opossum	Chr 2	25,708,850	R	Chr 2	25,781,451	R
	C. Anole	Chr 4	98,101,983	R	Chr 4	98,131,298	R
	Chinese turtle	JH209291.1	1,587,457	R	JH209291.1	1,630,833	R
	Chicken	Chr 8	27,238,562	F	Chr 8	27,268,762	F
	Zebra finch	Chr 8	26,384,448	F	Chr 8	26,409,003	F
	Xenopus	GL172640.1	6,170,570	F	GL172640.1	6,203,471	F
	Coelacanth	JH128605.1	286.294	F	JH128605.1	378.391	F
	Spotted gar	LG10	10,369,424	F	LG10	10,383,038	F
	Medaka	Chr 4	16,671,398	R	Chr 4	16,683,167	R
	Medaka	Chr 17	-	-	Chr 17	-	-
	Tetraodon	Chr 1	20,317,447	R	Chr 1	20,323,331	R
	Tetraodon	Chr 15	-	-	Chr 15	-	-
	Stickleback	Group VIII	8,049,501	F	Group VIII	8,059,460	F
	Stickleback	Group III	-	-	Group III	-	-
	European eel	Sc 251.1	202.891	R	Sc 251.1	176828	R
	European eel	Sc 423.1	107.917	F	Sc 423.1	129268	F
	Japanese eel	Sc 627.1	117.604	R	Sc 627.1	92058	R
	Japanese eel	Sc 783.1	49.907	F	Sc 783.1	71616	F
PDE4B	Human	Chr 1	65,792,514	F	Chr 1	66,374,579	F
	Opossum	Chr 2	24,925,205	R	Chr 2	25,448,938	R
	C. Anole	GL343410.1	505.548	R	GL343410.1	591.291	R
	Chinese turtle	JH209291.1	1,126,381	R	JH209291.1	1,234,551	R
	Chicken	Chr 8	27,415,316	F	Chr 8	27,426,443	F
	Zebra finch	Chr 8	26,543,410	F	Chr 8	26,607,219	F
	Xenopus	GL172640.1	6,381,203	F	GL172640.1	6,466,903	F
	Coelacanth	JH127028.1	1,033,571	R	JH127028.1	1,142,589	R
	Spotted gar	LG10	10,427,889	F	LG10	10,549,346	F
	Medaka	Chr 4	16,388,275	F	Chr 4	16,457,496	F
	Medaka	Chr 17	16,301,325	R	Chr 17	16,340,424	R
	Tetraodon	Chr 1	20,190,294	F	Chr 1	20,247,816	F
	Tetraodon	Chr 15	3,014,167	R	Chr 15	3,033,675	R
	Stickleback	Group VIII	8,165,344	R	Group VIII	8,238,725	R
	Stickleback	Group III	9,824,378	F	Group III	9,848,106	F
	European eel	Sc 251.1	119.622	R	Sc 251.1	20.795	R
	European eel	Sc 423.1	167.534	F	Sc 132.1	564.874	R
	Japanese eel	Sc 627.1	35.43	R	Sc 1931.1	19.831	R
	Japanese eel	Sc 783.1	109.934	F	215.1	366.531	R
LEPROT	Human	Chr 1	65,420,587	F	Chr 1	65,436,007	F
	Opossum	Chr 2	25,881,430	R	Chr 2	25,890,721	R
	C. Anole	Chr 4	98,227,286	R	Chr 4	98,235,907	R
	Chinese turtle	JH209291.1	1,703,828	R	JH209291.1	1,712,502	R
	Chicken	Chr 8	27,220,963	F	Chr 8	27,226,804	F
	Zebra finch	Chr 8	26,364,251	F	Chr 8	26,366,706	F
	Xenopus	GL172640.1	6,115,063	F	GL172640.1	6,123,371	F
	Coelacanth	JH128605.1	188.435	F	JH128605.1	195.264	F
	Spotted gar	LG10	10,323,015	F	LG10	10,331,514	F
	Medaka	Chr 4	-	-	Chr 4	-	-
	Medaka	Chr 17	16,361,279	R	Chr 17	16,363,444	R
	Tetraodon	Chr 1	-	-	Chr 1	-	-
	Tetraodon	Chr 15	3,043,804	R	Chr 15	3,044,539	R
	Stickleback	Group VIII	-	-	Group VIII	-	-
	Stickleback	Group III	9,805,884	F	Group III	9,807,571	F
	European eel	-	-	-	-	-	-
	European eel	Sc 423.1	96.356	F	423.1	99.073	F
	Japanese eel	-	-	-	-	-	-
	Japanese eel	Sc 783.1	38.493	F	783. 1	41.181	F
DNAJC6	Human	Chr 1	65,248,219	F	Chr 1	65,415,869	F
	Opossum	Chr 2	25,906,103	R	Chr 2	26,073,757	R
	C. Anole	Chr 4	98,239,471	R	Chr 4	98,300,791	R
	Chinese turtle	JH209291.1	1,723,485	R	JH209291.1	1,755,483	R
	Chicken	Chr 8	27,186,950	F	Chr 8	27,217,638	F
	Zebra finch	Chr 8	26,340,497	F	Chr 8	26,361,356	F
	Xenopus	GL172640.1	6,087,150	F	GL172640.1	6,110,356	F
	Coelacanth	JH128605.1	107.304	F	JH128605.1	175.092	F
	Spotted gar	LG10	10,293,208	F	LG10	10,322,125	F
	Medaka	Chr 4	16,718,301	R	Chr 4	16,745,952	R
	Medaka	Chr 17	-	-	Chr 17	-	-
	Tetraodon	Chr 1	20,333,636	R	Chr 1	20,343,148	R
	Tetraodon	Chr 15	-	-	Chr 15	-	-
	Stickleback	Group VIII	8,016,467	F	Group VIII	8,033,959	F
	Stickleback	Group III	-	-	Group III	-	-
	European eel	Sc 251.1	244.107	R	Sc 251.1	223.929	R
	European eel	Sc 423.1	74.836	F	Sc 423.1	91.265	F
	Japanese eel	Sc 627.1	160.306	R	Sc 627.1	139.664	R
	Japanese eel	Sc 783.1	16.952	F	Sc 783.1	33.375	F
AK4	Human	Chr 1	65,147,549	F	Chr 1	65,232,145	F
	Opossum	Chr 2	26,124,830	R	Chr 2	26,175,379	R
	C. Anole	Chr 4	98,331,422	R	Chr 4	98,356,417	R
	Chinese turtle	JH209291.1	1,831,199	R	JH209291.1	1,835,194	R
	Chicken	Chr 8	27,167,597	F	Chr 8	27,176,227	F
	Zebra finch	Chr 8	26,304,563	F	Chr 8	26,316,213	F
	Xenopus	GL172640.1	6,019,803	F	GL172640.1	6,041,879	F
	Coelacanth	JH128605.1	10.996	F	JH128605.1	65.896	F
	Spotted gar	LG10	10,274,363	F	LG10	10,282,576	F
	Medaka	Chr 4	16,759,110	R	Chr 4	16,765,737	R
	Medaka	Chr 17	-	-	Chr 17	-	-
	Tetraodon	Chr 1	20,350,317	R	Chr 1	20,352,685	R
	Tetraodon	Chr 15	-	-	Chr 15	-	-
	Stickleback	Group VIII	8,001,904	F	Group VIII	8,007,260	F
	Stickleback	Group III	-	-	Group III	-	-
	European eel	Sc 251.1	258.566	R	Sc 251.1	249.857	R
	European eel	-	-	-	-	-	-
	Japanese eel	Sc 627.1	175.574	R	Sc 627.1	167.345	R
	Japanese eel	-	-	-	-	-	-
JAK1	Human	Chr 1	64,833,229	R	Chr 1	64,966,504	R
	Opossum	Chr 2	26,514,548	F	Chr 2	26,521,812	F
	C. Anole	Chr 4	98,445,272	F	Chr 4	98,508,127	F
	Chinese turtle	JH209291.1	1,984,976	F	JH209291.1	2,028,766	F
	Chicken	Chr 8	27,103,615	R	Chr 8	27,128,984	R
	Zebra finch	Chr 8	26,231,899	R	Chr 8	26,264,520	R
	Xenopus	GL172640.1	5,888,193	R	GL172640.1	5,929,701	R
	Coelacanth	JH129240.1	239.762	R	JH129240.1	274.708	R
	Spotted gar	LG10	10,214,497	R	LG10	10,254,163	R
	Medaka	Chr 4	16,776,777	F	Chr 4	16,800,094	F
	Medaka	Chr 17	-	-	Chr 17	-	-
	Tetraodon	Chr 1	20,359,128	F	Chr 1	20,370,228	F
	Tetraodon	Chr 15	-	-	Chr 15	-	-
	Stickleback	Group VIII	7,971,478	R	Group VIII	7,992,100	R
	Stickleback	Group III	-	-	Group III	-	-
	European eel	Sc 251.1	276.661	F	Sc 8085.1	1.383	F
	European eel	Sc 423.1	51.501	R	Sc 423.1	36.2	R
	Japanese eel	Sc 627.1	193.629	F	Sc 627.1	216.884	F
	Japanese eel	Sc 187.1	483.508	R	Sc 187.1	467.487	R
RAVER2	Human	Chr 1	64,745,095	F	Chr 1	64,833,232	F
	Opossum	Chr 2	26,526,276	R	Chr 2	26,611,193	R
	C. Anole	Chr 4	98,512,151	R	Chr 4	98,557,779	R
	Chinese turtle	JH209291.1	2,020,175	R	JH209291.1	2,083,509	R
	Chicken	Chr 8	27,069,633	F	Chr 8	27,101,820	F
	Zebra finch	Chr 8	26,210,152	F	Chr 8	26,225,011	F
	Xenopus	GL172640.1	5,850,047	F	GL172640.1	5,882,673	F
	Coelacanth	JH129240.1	156.243	F	JH129240.1	231.608	F
	Spotted gar	LG10	10,178,940	F	LG10	10,209,668	F
	Medaka	Chr 4	16,824,258	R	Chr 4	16,833,392	R
	Medaka	Chr 17	-	-	Chr 17	-	-
	Tetraodon	Chr 1	20,377,515	R	Chr 1	20,399,773	R
	Tetraodon	Chr 15	-	-	Chr 15	-	-
	Stickleback	Group VIII	7,921,434	F	Group VIII	7,960,181	F
	Stickleback	Group III	-	-	Group III	-	-
	European eel	Sc 6426.1	24.552	R	Cg 810284	40	R
	European eel	Sc 423.1	13.005	F	Sc 423.1	32.394	F
	Japanese eel	Sc 192.1	9.633	R	Sc 627.1	220.996	R
	Japanese eel	Sc 187.1	442.282	F	Sc 187.1	463.505	F
CACHD1	Human	Chr 1	64,470,792	F	Chr 1	64,693,058	F
	Opossum	Chr 2	26,696,827	R	Chr 2	26,918,493	R
	C. Anole	Chr 4	98,568,633	R	Chr 4	98,740,260	R
	Chinese turtle	JH209291.1	2,120,486	R	JH209291.1	2,312,349	R
	Chicken	Chr 8	26,977,492	F	Chr 8	27,061,474	F
	Zebra finch	Chr 8	26,094,477	F	Chr 8	26,184,044	F
	Xenopus	GL172640.1	5,799,900	F	GL172640.1	5,841,039	F
	Coelacanth	JH129240.1	10.679	F	JH129240.1	97.922	F
	Spotted gar	LG10	10,100,180	F	LG10	10,174,134	F
	Medaka	Chr 4	16,899,237	R	Chr 4	16,950,905	R
	Medaka	Chr 17	-	-	Chr 17	-	-
	Tetraodon	Un_random	87,118,975	R	Un_random	87,128,172	R
	Tetraodon	Chr 15	-	-	Chr 15	-	-
	Stickleback	Group VIII	7,865,143	F	Group VIII	7,913,759	F
	Stickleback	Group III	-	-	Group III	-	-
	European eel	Sc 154.1	56.92	R	Sc 6426.1		R
	European eel	-	-	-	-	-	-
	Japanese eel	Sc 192.1	84.686	R	Sc 192.1	15.515	R
	Japanese eel	-	-	-	-	-	-
ROR1	Human	Chr 1	63,774,022	F	Chr 1	64,181,498	F
	Opossum	Chr 2	27,288,821	R	Chr 2	27,389,244	R
	C. Anole	Chr 4	98,856,403	R	Chr 4	99,091,284	R
	Chinese turtle	JH209291.1	2,427,412	R	JH209291.1	2,514,466	R
	Chicken	Chr 8	26,884,366	F	Chr 8	26,926,589	F
	Zebra finch	Chr 8	25,982,052	F	Chr 8	26,040,454	F
	Xenopus	GL172640.1	5,663,513	F	GL172640.1	5,699,507	F
	Coelacanth	JH127804.1	373.576	F	JH127804.1	410.473	F
	Spotted gar	LG10	10,040,913	F	LG10	10,075,168	F
	Medaka	Chr 4	16,999,113	R	Chr 4	17,109,125	R
	Medaka	Chr 17	-	-	Chr 17	-	-
	Tetraodon	Chr 1	20,441,374	R	Chr 1	20,461,789	R
	Tetraodon	Chr 15	-	-	Chr 15	-	-
	Stickleback	Group VIII	7,826,645	F	Group VIII	7,851,507	F
	Stickleback	Group III	-	-	Group III	-	-
	European eel	Sc 154.1	102.487	R	Sc 154.1	79.383	R
	European eel	Sc 419.1	491.435	F	Sc 423.1	1.005	F
	Japanese eel	Sc 192.1	131.025	R	Sc 192.1	107.168	R
	Japanese eel	Sc 187.1	408.007	F	Sc 187.1	427.381	F
PGM1	Human	Chr 1	63,593,276	F	Chr 1	63,660,245	F
	Opossum	Chr 2	27,720,571	R	Chr 2	27,740,581	R
	C. Anole	Chr 4	99,125,070	R	Chr 4	99,165,948	R
	Chinese turtle	JH209291.1	2,736,807	R	JH209291.1	2,768,402	R
	Chicken	Chr 8	26,764,668	F	Chr 8	26,783,622	F
	Zebra finch	Chr 8	25,832,062	F	Chr 8	25,855,324	F
	Xenopus	GL172640.1	5,408,312	F	GL172640.1	5,492,952	F
	Coelacanth	JH127804.1	9.369	F	JH127804.1	53.132	F
	Spotted gar	LG10	9,914,934	F	LG10	9,948,885	F
	Medaka	Chr 4	17,116,724	R	Chr 4	17,122,668	R
	Medaka	Chr 17	16,365,233	R	Chr 17	16,377,168	R
	Tetraodon	Chr 1	20,489,795	R	Chr 1	20,493,354	R
	Tetraodon	Chr 15	3,046,093	R	Chr 15	3,050,114	R
	Stickleback	Group VIII	7,741,733	F	Group VIII	7,748,325	F
	Stickleback	Group III	9,799,263	F	Group III	9,804,765	F
	European eel	Sc 154.1	191.73	R	Sc 154.1	183.899	R
	European eel	Sc 419.1	448.073	F	Sc 419.1	455.587	F
	Japanese eel	Sc 192.1	218.174	R	Sc 192.1	210.503	R
	Japanese eel	Sc 187.1	363.015	F	Sc 187.1	370.508	F
EFCAB7	Human	Chr 1	63,523,372	F	Chr 1	63,572,693	F
	Opossum	Chr 2	27,811,309	R	Chr 2	27,879,101	R
	C. Anole	Chr 4	99,187,678	R	Chr 4	99,219,363	R
	Chinese turtle	JH209291.1	2,782,690	R	JH209291.1	2,822,343	R
	Chicken	Chr 8	26,748,611	F	Chr 8	26,762,766	F
	Zebra finch	Chr 8	25,813,953	F	Chr 8	25,829,799	F
	Xenopus	GL172640.1	-	-	GL172640.1	-	-
	Coelacanth	JH126898.1	1,128,730	R	JH127804.1	1,167,180	R
	Spotted gar	LG10	-	-	LG10	-	-
	Medaka	Chr 4	17,126,338	R	Chr 4	17,139,516	R
	Medaka	Chr 17	-	-	Chr 17	-	-
	Tetraodon	Chr 1	20,494,676	R	Chr 1	20,507,914	R
	Tetraodon	Chr 15	-	-	Chr 15	-	-
	Stickleback	Group VIII	7,729,995	F	Group VIII	7,739,728	F
	Stickleback	Group III	-	-	Group III	-	-
	European eel	Sc 154.1	199.373	R	Sc 154.1	212.004	R
	European eel	Sc 419.1	-	-	Sc 419.1	-	-
	Japanese eel	Sc 192.1	225.564	R	Sc 192.1	237.504	R
	Japanese eel	Sc 187.1	-	-	Sc 187.1	-	-
ALG6	Human	Chr 1	63,367,590	F	Chr 1	63,438,562	F
	Opossum	Chr 2	27,926,764	R	Chr 2	27,956,183	R
	C. Anole	Chr 4	99,309,556	R	Chr 4	99,358,749	R
	Chinese turtle	JH209291.1	2,883,313	R	JH209291.1	2,919,219	R
	Chicken	Chr 8	26,691,601	F	Chr 8	26,712,046	F
	Zebra finch	Chr 8	25,772,008	F	Chr 8	25,787,683	F
	Xenopus	GL172640.1	5,318,208	F	GL172640.1	5,346,123	F
	Coelacanth	JH126898.1	1,205,106	R	JH126898.1	1,234,595	R
	Spotted gar	LG10	9,893,516	F	LG10	9,896,301	F
	Medaka	Chr 4	17,149,021	R	Chr 4	17,164,494	R
	Medaka	Chr 17	-	-	Chr 17	-	-
	Tetraodon	Chr 1	20,513,875	R	Chr 1	20,535,443	R
	Tetraodon	Chr 15	-	-	Chr 15	-	-
	Stickleback	Group VIII	7,707,064	F	Group VIII	7,719,848	F
	Stickleback	Group III	-	-	Group III	-	-
	European eel	Sc 154.1	233.022	R	Sc 154.1	220.774	R
	European eel	-	-	-	-	-	-
	Japanese eel	Sc 192.1	258.863	R	Sc 192.1	246.764	R
	Japanese eel	-	-	-	-	-	-
FOXD3	Human	Chr 1	63,323,041	F	Chr 1	63,325,126	F
	Opossum	Chr 2	-	-	Chr 2	-	-
	C. Anole	Chr 4	99,388,059	R	Chr 4	99,389,078	R
	Chinese turtle	JH209559.1	5,772,375	R	JH209291.1	5,772,694	R
	Chicken	Chr 8	-	-	Chr 8	-	-
	Zebra finch	Chr 8	25,761,516	F	Chr 8	25,762,349	F
	Xenopus	GL172640.1	5,300,445	F	GL172640.1	5,302,149	F
	Coelacanth	JH126898.1	1,272,027	R	JH126898.1	1,273,148	R
	Spotted gar	LG10	9,885,929	F	LG10	9,887,044	F
	Medaka	Chr 4	17,170,902	R	Chr 4	17,172,098	R
	Medaka	Chr 17	-	-	Chr 17	-	-
	Tetraodon	Chr 1	20,539,297	R	Chr 1	20,540,482	R
	Tetraodon	Chr 15	-	-	Chr 15	-	-
	Stickleback	Group VIII	7,700,484	F	Group VIII	7,701,671	F
	Stickleback	Group III	-	-	Group III	-	-
	European eel	Sc 154.1	239.467	R	Sc 154.1	240.582	R
	European eel	Sc 419.1	439.431	F	Sc 419.1	440.507	F
	Japanese eel	Sc 192.1	265.355	R	Sc 192.1	266.582	R
	Japanese eel	Sc 187.1	354.374	F	Sc 187.1	355.45	F
ATG4C	Human	Chr 1	62,784,135	F	Chr 1	62,865,513	F
	Opossum	Chr 2	28,585,544	R	Chr 2	28,623,529	R
	C. Anole	Chr 4	99,736,650	R	Chr 4	99,765,867	R
	Chinese turtle	JH209710.1	341.9	R	JH209710.1	379.142	R
	Chicken	Chr 8	26,501,092	F	Chr 8	26,520,896	F
	Zebra finch	Chr 8	25,572,351	F	Chr 8	25,590,156	F
	Xenopus	GL172640.1	5,028,860	F	GL172640.1	5,054,484	F
	Coelacanth	JH128895.1	282.808	F	JH128895.1	313.422	F
	Spotted gar	LG10	9,759,094	F	LG10	9,773,405	F
	Medaka	Chr 4	17,320,321	R	Chr 4	17,329,418	R
	Medaka	Chr 17	-	-	Chr 17	-	-
	Tetraodon	Chr 1	20,620,357	R	Chr 1	20,624,929	R
	Tetraodon	Chr 15	-	-	Chr 15	-	-
	Stickleback	Group VIII	7,579,767	F	Group VIII	7,586,995	F
	Stickleback	Group III	-	-	Group III	-	-
	European eel	Sc 154.1	355.301	R	Sc 154.1	349.03	R
	European eel	-	-	-	-	-	-
	Japanese eel	Sc 192.1	385.357	R	Sc 192.1	378.54	R
	Japanese eel	-	-	-	-	-	-
ANGPTL3	Human	Chr 1	62,597,487	F	Chr 1	62,606,159	F
	Opossum	Chr 2	28,768,852	R	Chr 2	28,777,676	R
	C. Anole	Chr 4	99,869,717	R	Chr 4	99,882,171	R
	Chinese turtle	JH209710.1	473.66	R	JH209710.1	483.168	R
	Chicken	Chr 8	26,448,477	F	Chr 8	26,457,422	F
	Zebra finch	Chr 8	25,508,553	F	Chr 8	25,516,931	F
	Xenopus	GL172640.1	4,989,537	F	GL172640.1	4,998,536	F
	Coelacanth	JH128895.1	157.706	F	JH128895.1	170.784	F
	Spotted gar	LG10	9,736,032	F	LG10	9,740,158	F
	Medaka	Chr 4	17,344,273	R	Chr 4	17,346,862	R
	Medaka	Chr 17	16,397,499	R	Chr 17	16,400,338	R
	Tetraodon	Chr 1	20,633,541	R	Chr 1	20,635,793	R
	Tetraodon	Chr 15	3,051,309	R	Chr 15	3,053,829	R
	Stickleback	Group VIII	7,564,669	F	Group VIII	7,567,730	F
	Stickleback	Group III	9,794,901	F	Group III	9,798,464	F
	European eel	Sc 154.1	373.868	R	Sc 154.1	378.327	R
	European eel	Sc 419.1	411.957	F	Sc 419.1	416.326	F
	Japanese eel	Sc 192.1	403.907	R	Sc 192.1	408.699	R
	Japanese eel	Sc 187.1	327.639	F	Sc 187.1	332.089	F
DOCK7	Human	Chr 1	62,454,728	R	Chr 1	62,688,368	R
	Opossum	Chr 2	28,720,386	F	Chr 2	28,850,353	F
	C. Anole	Chr 4	99,807,799	F	Chr 4	99,951,111	F
	Chinese turtle	JH209710.1	402.888	F	JH209710.1	568.25	F
	Chicken	Chr 8	26,403,360	R	Chr 8	26,490,933	R
	Zebra finch	Chr 8	25,438,149	R	Chr 8	25,561,324	R
	Xenopus	GL172640.1	4,932,278	R	GL172640.1	5,025,591	R
	Coelacanth	JH128895.1	47.317	R	JH128895.1	218.901	R
	Spotted gar	LG10	9,696,493	R	LG10	9,757,595	R
	Medaka	Chr 4	17,331,510	F	Chr 4	17,375,288	F
	Medaka	Chr 17	-	-	Chr 17	-	-
	Tetraodon	Chr 1	20,626,088	F	Chr 1	20,654,212	F
	Tetraodon	Chr 15	-	-	Chr 15	-	-
	Stickleback	Group VIII	7,538,278	R	Group VIII	7,578,385	R
	Stickleback	Group III	-	-	Group III	-	-
	European eel	Sc 154.1	363.882	F	Sc 154.1	408.649	F
	European eel	-	-	-	-	-	-
	Japanese eel	Sc 192.1	393.926	F	Sc 192.1	440	F
	Japanese eel	-	-	-	-	-	-
USP1	Human	Chr 1	62,436,297	F	Chr 1	62,451,804	F
	Opossum	Chr 2	28,850,199	R	Chr 2	28,858,660	R
	C. Anole	Chr 4	99,954,107	R	Chr 4	99,970,633	R
	Chinese turtle	JH209710.1	574.568	R	JH209710.1	591.918	R
	Chicken	Chr 8	26,391,541	F	Chr 8	26,401,494	F
	Zebra finch	Chr 8	25,423,484	F	Chr 8	25,434,434	F
	Xenopus	GL172642.1	2,985,239	R	GL172640.1	3,001,113	R
	Coelacanth	JH128895.1	25.209	F	JH128895.1	43.725	F
	Spotted gar	LG10	9,688,136	F	LG10	9,695,205	F
	Medaka	Chr 4	17,376,994	R	Chr 4	17,383,508	R
	Medaka	Chr 17	-	-	Chr 17	-	-
	Tetraodon	Chr 1	20,656,072	R	Chr 1	20,659,391	R
	Tetraodon	Chr 15	-	-	Chr 15	-	-
	Stickleback	Group VIII	7,528,156	F	Group VIII	7,536,467	F
	Stickleback	Group III	-	-	Group III	-	-
	European eel	Sc 154.1	411.046	R	Sc 154.1	414.72	R
	European eel	-	-	-	-	-	-
	Japanese eel	Sc 192.1	442.356	R	Sc 192.1	445.929	R
	Japanese eel	-	-	-	-	-	-
KANK4	Human	Chr 1	62,236,979	R	Chr 1	62,319,414	R
	Opossum	Chr 2	29,031,623	F	Chr 2	29,092,030	F
	C. Anole	Chr 4	100,053,937	F	Chr 4	100,081,139	F
	Chinese turtle	JH209710.1	672.463	F	JH209710.1	702.461	F
	Chicken	Chr 8	26,365,577	R	Chr 8	26,378,312	R
	Zebra finch	Chr 8	25,383,230	R	Chr 8	25,391,381	R
	Xenopus	GL172640.1	4,857,403	R	GL172640.1	4,885,873	R
	Coelacanth	JH128655.1	315.924	R	JH128655.1	354.647	R
	Spotted gar	LG10	9,648,009	R	LG10	9,659,575	R
	Medaka	Chr 4	17,446,203	F	Chr 4	17,463,538	F
	Medaka	Chr 17	16,418,268	F	Chr 17	16,419,683	F
	Tetraodon	Chr 1	20,689,633	F	Chr 1	20,698,524	F
	Tetraodon	Chr 15	3,061,425	F	Chr 15	3,064,224	F
	Stickleback	Group VIII	7,475,544	R	Group VIII	7,489,767	R
	Stickleback	Group III	9,780,024	R	Group III	9,783,458	R
	European eel	Sc 154.1	446.738	F	Sc 154.1	456.516	F
	European eel	Sc 419.1	384.324	R	Sc 419.1	375.891	R
	Japanese eel	Sc 192.1	478.26	F	Sc 192.1	488.328	F
	Japanese eel	Sc 187.1	299.627	R	Sc 187.1	291.159	R
LRP8	Human	Chr 1	53,245,539	R	Chr 1	53,328,070	R
	Opossum	Chr 2	1,929,481	F	Chr 2	1,966,488	F
	C. Anole	Chr 4	115,063,613	R	Chr 4	115,297,371	R
	Chinese turtle	JH208221.1	161.769	F	JH208221.1	298.927	F
	Chicken	Chr 8	23,561,280	R	Chr 8	23,710,577	R
	Zebra finch	Chr 8	22,247,885	R	Chr 8	22,431,462	R
	Xenopus	GL172637.1	5,984,032	R	GL172637.1	6,015,887	R
	Coelacanth	JH129238.1	28.504	R	JH129238.1	116.169	R
	Spotted gar	LG10	9,507,877	F	LG10	9,631,796	F
	Medaka	Chr 4	17,595,051	R	Chr 4	17,641,239	R
	Medaka	Chr 17	16,424,451	R	Chr 17	16,459,852	R
	Tetraodon	Chr 1	20,709,704	R	Chr 1	20,754,717	R
	Tetraodon	Chr 15	3,067,663	R	Chr 15	3,090,326	R
	Stickleback	Group VIII	7,401,543	F	Group VIII	7,460,248	F
	Stickleback	Group III	9,728,901	F	Group III	9,775,986	F
	European eel	Sc 154.1	581.367	R	Sc 154.1	476.782	R
	European eel	Sc 419.1	291.96	F	Sc 419.1	364.984	F
	Japanese eel	Sc 192.1	612.693	R	Sc 192.1	499.619	R
	Japanese eel	Sc 187.1	209.22	F	Sc 187.1	280.397	F
SCP2	Human	Chr 1	52,927,229	F	Chr 1	53,051,703	F
	Opossum	Chr 2	2,275,466	R	Chr 2	2,342,252	R
	C. Anole	Chr 4	114,859,131	F	Chr 4	114,902,273	F
	Chinese turtle	JH209559.1	298.279	R	JH209559.1	355.63	R
	Chicken	Chr 8	23,434,614	F	Chr 8	23,446,751	F
	Zebra finch	Chr 8	22,104,282	F	Chr 8	22,122,683	F
	Xenopus	GL172637.1	5,847,561	F	GL172637.1	5,867,105	F
	Spotted gar	LG10	9,031,222	F	LG10	9,055,714	F
	Medaka	Chr 4	-	-	Chr 4	-	-
	Medaka	Chr 17	16,653,025	R	Chr 17	16,674,878	R
	Tetraodon	Chr 1	-	-	Chr 1	-	-
	Tetraodon	Chr 15	3,609,258	F	Chr 15	3,614,982	F
	Stickleback	Group VIII	-	-	Group VIII	-	-
	Stickleback	Group III	9,677,722	F	Group III	9,687,577	F
	European eel	-	-	-	-	-	-
	European eel	Sc 419.1	132.877	F	Sc 419.1	150.803	F
	Japanese eel	-	-	-	-	-	-
	Japanese eel	Sc 187.1	50.66	F	Sc 187.1	68.568	F
TMEM125	Human	Chr 1	43,269,994	F	Chr 1	43,274,002	F
	Opossum	Chr 2	11,060,418	R	Chr 2	11,061,077	R
	C. Anole	Chr 4	107,103,631	F	Chr 4	107,104,299	F
	Chinese turtle	JH207993.1	177.479	F	JH207993.1	186.498	F
	Zebra finch	Chr 8	16,340,167	F	Chr 8	16,340,766	F
	Xenopus	GL172640.1	2,175,856	R	GL172640.1	2,176,506	R
	Coelacanth	JH128475.1	47.829	F	JH128475.1	48.491	F
	Spotted gar	LG10	9,391,574	R	LG10	9,392,227	R
	Medaka	Chr 4	-	-	Chr 4	-	-
	Medaka	Chr 17	16,568,497	F	Chr 17	16,569,021	F
	Tetraodon	Chr 1	20,864,708	F	Chr 1	20,865,370	F
	Tetraodon	Chr 15	3,636,856	R	Chr 15	3,637,491	R
	Stickleback	Group VIII	7,241,821	R	Group VIII	7,244,122	R
	Stickleback	Group III	9,720,045	R	Group III	9,720,668	R
	European eel	Sc 154.1	671.06	F	Sc 154.1	671.748	F
	European eel	Sc 46350.1	349	R	Sc 419.1	253.864	R
	Japanese eel	Sc 192.1	701.406	F	Sc 192.1	702.071	F
	Japanese eel	Sc 187.1	172.837	R	Sc 187.1	172.178	R
